# Supplementary material for: Revisiting Thyroid Function in Patients Undergoing Electroconvulsive Therapy for Severe or Treatment-Resistant Depression
Source: J Clin Med. 2026 Feb 25;15(5):1740. doi: 10.3390/jcm15051740 (PMC12986223; doi:10.3390/jcm15051740)
Supplement: Supplementary file 1 [file jcm-15-01740-s001.zip]

Archive with 1 entries (1 files):
- jcm-4141397-supplementary.pdf
